# Supplementary material for: A global dataset of fossil fungi records from the Cenozoic
Source: Sci Data. 2025 Feb 21;12:316. doi: 10.1038/s41597-025-04553-4 (PMC11845674; doi:10.1038/s41597-025-04553-4)
Supplement: Supplementary file 1 — Table 1 [file 41597_2025_4553_MOESM1_ESM.xlsx]

## Sheet: Sheet1
Manuscript reference number	Dataset source
24	Pilie, M. et al. Miocene Climatic Optimum fungal record and plant-based CREST climatic reconstruction from southern McMurdo Sound, Antarctica. J. Micropalaeontol. 42, 291-307 (2023).
25	García-Massini, J. L., Zamaloa, M. D. C. & Romero, E. J. Fungal fruiting bodies in the Cullen Formation (Miocene) in Tierra del Fuego, Argentina. Ameghiniana 41, 83-90 (2004).
26	Zamaloa M. C. Estudio Palinológico de la Formación Cullen (Terciario Superior), Tierra del Fuego, Argentina. (Universidad de Buenos Aires, 1999).
27	Genise, J. F., Melchor, R. N., Sánchez, M. V. & González, M. G. Attaichnus kuenzelii revisited: a Miocene record of fungus-growing ants from Argentina. Palaeogeogr. Palaeoclimatol. Palaeoecol. 386, 349-363 (2013).
28	Greppi, C. D., Garcia Massini, J. L., Pujana, R. R. & Marenssi, S. A. Fungal wood-decay strategies in Nothofagaceae woods from Miocene deposits in southern Patagonia, Argentina. Alcheringa 42, 427-440 (2018).
29	Fosdick, J. C. et al. Kinematic evolution of the Patagonian retroarc fold-and-thrust belt and Magallanes foreland basin, Chile and Argentina, 51 30′ S. Geol. Soc. Am. Bull. 123, 1679-1698 (2011).
30	Fosdick, J. C. et al. Timing and rates of foreland sedimentation: New detrital zircon U/Pb geochronology of the Cerro Dorotea, Río Turbio, and Río Guillermo formations, Magallanes basin. (XIV Congreso Geológico Chileno, 2015).
31	Ruiz, D. P., Massini, J. L. G. & Martinez, L. C. Fungal record in a legume wood from the Chiquimil Formation (upper Miocene), Catamarca, Argentina. Ameghiniana 57, 1-8 (2020).
32	Garcia Massini, J. L. & Pujana, R. R. Silicified termite coprolites in mesquite-like wood from the Miocene of La Rioja, Argentina. Int. J. Plant Sci. 174, 585-591 (2013).
33	Quattrocchio, M. E., Olivera, D. E., Martínez, M. A., Ponce, J. J. & Carmona, N. B. Palynofacies associated to hyperpycnite deposits of the Miocene, Cabo Viamonte Beds, Austral Basin, Argentina. Facies 64, 22 (2018).
34	Cookson, I. C. Fossil fungi from Tertiary deposits in the southern hemisphere. Proc. Linn. Soc. N.S.W. 72, 207-214 (1947).
35	Selkirk, D. R. Tertiary fossil fungi from Kiandra, New South Wales. Proc. Linn. Soc. N.S.W. 100, 71-94 (1975).
36	Stevens, F. L. & Ryan, M. H. The Microthyriaceae. Ill. Biol. Monogr. 17, 1-138 (1939).
37	Selkirk, D. R. Fossil Manginula-like fungi and their classification. Proc. Linn. Soc. N.S.W. 97, 141-149 (1972).
38	Owen, J. A. K. Miocene palynomorph assemblages from Kiandra, New South Wales. Alcheringa 12, 269-297 (1988).
39	Selkirk, D. R. Fossil Manginula-like fungi and their classification. Proc. Linn. Soc. N.S.W. 97, 141–149 (1972).
40	Partridge, A. D. Palynological analysis of core sample at 270.5 metres in Banjo-1A onshore Gippsland Basin. Biostrata Report No. 2006/04A (Jobs, Skills, Industry and Regions, 2006).
41	Horsfall, T. et al. Fungal palynology of high-latitude coals and interseam rocks from the Miocene Climate Optimum warming event, Victoria, Australia (Morehead State University, 2023).
42	Bint, A. N. An early Pliocene pollen assemblage from Lake Tay, south-western Australia, and its phytogeographic implications. Aust. J. Bot. 29, 277-291 (1981).
43	McCurry, M. R. et al. A Lagerstätte from Australia provides insight into the nature of Miocene mesic ecosystems. Sci. Adv. 8, eabm1406 (2022).
44	Vincent, S. J., Davies, C. E., Richards, K. & Aliyeva, E. Contrasting Pliocene fluvial depositional systems within the rapidly subsiding South Caspian Basin; a case study of the palaeo-Volga and palaeo-Kura river systems in the Surakhany Suite, Upper Productive Series, onshore Azerbaijan. Mar. Pet. Geol. 27, 2079-2106 (2010).
45	Guimarães, J. T. F., Nogueira, A. C. R., Da Silva, J. B. C., Soares, J. L. & Silveira, R. Fossil fungi from Miocene sedimentary rocks of the central and coastal Amazon region, North Brazil. J. Paleontol. 87, 484-492 (2013).
46	Hoorn, C. An environmental reconstruction of the palaeo-Amazon river system (middle–late Miocene, NW Amazonia). Palaeogeogr. Palaeoclimatol. Palaeoecol. 112, 187-238 (1994).
47	Hoorn, C. Marine incursions and the influence of Andean tectonics on the Miocene depositional history of northwestern Amazonia: results of a palynostratigraphic study. Palaeogeogr. Palaeoclimatol. Palaeoecol. 105, 267-309 (1993).
48	Muñoz-Torres, F. A., Whatley, R. C. & Van Harten, D. Miocene ostracod (Crustacea) biostratigraphy of the upper Amazon Basin and evolution of the genus Cyprideis. J. South Am. Earth Sci. 21, 75-86 (2006).
49	Hoorn, C. Fluvial palaeoenvironments in the intracratonic Amazonas Basin (early Miocene-early middle Miocene, Colombia). Palaeogeogr. Palaeoclimatol. Palaeoecol. 109, 1-54 (1994).
50	Premaor, E., Saxena, R. K., de Souza, P. A. & Kalkreuth, W. Fungal spores and fruiting bodies from Miocene deposits of the Pelotas Basin, Brazil. Rev. Micropaléontol. 61, 255-270 (2018).
51	Guimarães, J. T. F. & Nogueira, A. C. R. Palynology of the middle Miocene—Pliocene Novo Remanso Formation, Central Amazonia, Brazil. Ameghiniana 52, 107-134 (2015).
52	Dino, R., Soares, E. A. A., Antonioli, L., Riccomini, C. & Nogueira, A. C. R. Palynostratigraphy and sedimentary facies of middle Miocene fluvial deposits of the Amazonas Basin, Brazil. J. South Am. Earth Sci. 34, 61-80 (2012).
53	Soares, E. A. A., Dino, R., Soares, D. P., Antonioli, L. & Silva, M. A. L. D. New sedimentological and palynological data from surface Miocene strata in the central Amazonas Basin area. Braz. J. Geol. 45, 337-357 (2015).
54	Premaor, E., Helenes, J., Souza, P. A. & Kalkreuth, W. Biostratigraphy and paleoenvironments of the Pelotas Basin, southernmost Brazil, using Miocene dinoflagellate cysts. Mar. Micropaleontol. 163, 101958 (2021).
55	Mahaney, W. C., Dohm, J., Barendregt, R. W., Kim, K. J. & Milner, M. W. Microbes in Pliocene paleosols in volcanic terrane on Earth correlated with similar exposures on Mars. AGU Fall Meeting Abstracts P43C-1448 (2009).
56	Silveira, R. R. Bioestratigrafia e paleoecologia de depósitos neógenos e pleistocenos aflorantes na porção central e ocidental da Bacia do Solimões, Estado do Amazonas, Brasil. Programa de Pós-Graduação em Geociências, Universidade Federal do Rio Grande do Sul, Tese de Doutorado (2015).
57	Sah, S. C. D. Palynology of an upper Neogene profile from Rusizi Valley (Burundi). Ann. Mus. R. Afr. Centr., Tervuren, Sér. in-8°, Sc. Géol. 57, 1-156 (1967).
58	Salard-Cheboldaeff, M. & Locquin, M. V. Champignons presents au tertiare le long du littoral de l'afrique equatoriale. Act. CNSS Sc. 1, 183-195 (1980).
59	Kalgutkar, R. M. Fossil fungi from the lower Tertiary Iceberg Bay Formation, Eukeka Sound Group, Axel Heiberg Island, Northwest Territories, Canada. Rev. Palaeobot. Palynology 97, 197-226 (1997).
60	Martin, H. A. & Rouse, G. E. Palynology of late Tertiary sediments from Queen Charlotte Islands, British Columbia. Canad. J. of Bot. 44, 171-208 (1966).
61	Norris, G. Systematic and stratigraphic palynology of Eocene to Pliocene strata in Imperial Nuktak C-22 Well, Mackenzie Delta Region, District of MacKenzie, Northwest Territories. Bull. Geol. Surv. Canada 340, 1-89 (1986).
62	White, J. M. The palynostratigraphy, age and environment of strata penetrated by the Mallik 5L-38 gas hydrate research well determined by differentiating the recycled and contemporaneous palynomorphs. Geol. Surv. Canada Open File 6882, 1-89 (2012).
63	Kalgutkar, R. M. & Sigler, L. Some fossil fungal form-taxa from the Maastrichtian and Palaeogene ages. Mycol. Res. 99, 513-522 (1995).
64	Parsons, M. G. Palynology of Paleogene strata in the Caribou Hills, Beaufort-Mackenzie Basin, northern Canada. Ph.D., University of Toronto, Canada (2000).
65	Norris, G. Paleocene-Pliocene deltaic to inner shelf palynostratigraphic zonation, depositional environments and paleoclimates in the Imperial Adgo F-28 well, Beaufort Mackenzie Basin. Geol. Surv. Can. Bull. 523, 1-71 (1997).
66	Elsik, W. C. & Jansonius, J. New genera of Paleogene fungal spores. Canad. J. of Bot. 52, 953-958 (1974).
67	Dietrich, J. R. et al. The geology, biostratigraphy and organic geochemistry of the Natsek E-56 and Edlok N-56 wells, western Beaufort Sea. Geol. Surv. Can. Pap. 89-1G, 133-157 (1989).
68	Wang, Z. et al. Identification of two new species of Meliolinites associated with Lauraceae leaves from the middle Miocene of Fujian, China. Mycol. 109, 676-689 (2017).
69	Ho, K. S., Chen, J. C., Lo, C. H. & Zhao, H. L. 40Ar–39Ar dating and geochemical characteristics of late Cenozoic basaltic rocks from the Zhejiang–Fujian region, SE China: eruption ages, magma evolution and petrogenesis. Chem. Geol. 197, 287-318 (2003).
70	Sun, Q. G., Collinson, M. E., Li, C. S., Wang, Y. F. & Beerling, D. J. Quantitative reconstruction of palaeoclimate from the middle Miocene Shanwang flora, eastern China. Palaeogeogr. Palaeoclimatol. Palaeoecol. 180, 315-329 (2002).
71	Liang, M. M., Yan, J. X., Song, S. Y. & Wang, Q. Advances of research on Miocene Flora from Shanwang in Shandong Province. Chin. Bull. Bot. 15, 32 (1998).
72	Shi, G., Zhou, Z. & Xie, Z. A new Cephalotaxus and associated epiphyllous fungi from the Oligocene of Guangxi, South China. Rev. Palaeobot. Palynology 161, 179-195 (2010).
73	Ma, F. J. et al. A new species of Meliolinites associated with Buxus leaves from the Oligocene of Guangxi, southern China. Mycol. 107, 505-511 (2015).
74	Xu, S. L. et al. First occurrence of Nyssa endocarps and associated fungi in the Oligocene of South China: palaeogeographical and palaeoecological significance. Pap. Palaeontol. 8, e1408 (2022).
75	Zhao, Z. A new species of Anthracothere from Nanning Basin, Guangxi. Vertebr. PalAsiat. 21, 266-272 (1983).
76	Zhao, Z. New Anthracothere materials from the Paleogene of Guangxi. Vertebr. PalAsiat. 31, 13-190 (1993).
77	Quan, C. et al. First Oligocene mummified plant Lagerstätte in the low latitudes of East Asia. Sci. China Earth Sci. 59, 445-448 (2016).
78	Maslova, N. P. et al. Diverse epiphyllous fungi on Cunninghamia leaves from the Oligocene of South China and their paleoecological and paleoclimatic implications. J. Syst. Evol. 59, 964-984 (2021).
79	Deng, W. et al. Plant–insect and–fungal interactions in Taxodium-like wood fossils from the Oligocene of southwestern China. Rev. Palaeobot. Palynology 302, 104669 (2022).
80	Du, B. X. et al. Cunninghamia praelanceolata sp. nov. with associated epiphyllous fungi from the upper Miocene of eastern Zhejiang, SE China and their palaeoecological implications. Rev. Palaeobot. Palynology 182, 32-43 (2012).
81	Ding, S. T., Sun, B. N., Wu, J. Y. & Li, X. C. Miocene Smilax leaves and associated epiphyllous fungi from Zhejiang, East China and their paleoecological implications. Rev. Palaeobot. Palynology 165, 209-223 (2011).
82	Miao, Y. F., Warny, S., Liu, C., Clift, P. D. & Gregory, M. Neogene fungal record from IODP Site U1433, South China Sea: Implications for paleoenvironmental change and the onset of the Mekong River. Mar. Geol. 394, 69-81 (2017).
83	Elsik, W. C. & Jarzen, D. M. New species of the late Cenozoic fungal form-genus Mediaverrunites, ex Nandi & Sinha 2007. Palynology 33, 99-104 (2009).
84	Wijninga, V. M. & Kuhry, P. A Pliocene flora from the Subachoque Valley (Cordillera Oriental, Colombia), Rev. Palaeobot. Palynology 62, 249-290 (1990).
85	Hoorn, C. Nota preliminar sobre le edad de los sedimentos Terciarios de la zona de Araracuara (Amazonas). Biol. Geol. 29, 87-95 (1988)
86	Duenas, H. Palynology of Oligocene-Miocene strata of borehole Q-E-22 Planeta Rica, Northern Colombia. Rev. Palaeobot. Palynol. 30, 313-328 (1980).
87	Piasecki, S. Dinoflagellate cyst stratigraphy of the Miocene Hodde and Gram formations, Denmark. Bull. Geol. Soc. Den. 29, 53-76 (1980).
88	Hibbett, D. S., Grimaldi, D. & Donoghue, M. J. Fossil mushrooms from Miocene and Cretaceous ambers and the evolution of Homobasidiomycetes. Am. J. Bot. 84, 981-991 (1997).
89	Iturralde-Vinent, M. A. & MacPhee, R. D. E. Age and paleogeographical origin of Dominican amber. Science 273, 1850-1852 (1996).
90	Penney, D. Biodiversity of fossils in amber from the major world deposits. (Siri Scientific Press, 2010).
91	Stubblefield, S. P., Miller, C. E., Taylor, T. N. & Cole, G. T. Geotrichites glaesarius, a conidial fungus from Tertiary Dominican amber. Mycol. 77, 11-16 (1985).
92	Poinar Jr, G. O. & Thomas, G. M. An entomophthoralean fungus from Dominican amber. Mycol. 74, 332-334 (1982).
93	Sanderson, M. W. & Farr, T. H. Amber with insect and plant inclusions from the Dominican Republic. Science 131, 1313 (1960).
94	Brouwer, P. A. Econ. Dominicana, Afio II, 16 (1959).
95	Kaasalainen, U. et al. A Caribbean epiphyte community preserved in Miocene Dominican amber. Earth Environ. Sci. Trans. R. Soc. Edinb. 107, 321-331 (2016).
96	El Atfy, H., Brocke, R. & Uhl, D. A fungal proliferation near the probable Oligocene/Miocene boundary, Nukhul Formation, Gulf of Suez, Egypt. J. Micropalaeont. 32, 183-195 (2013).
97	Mahmoud, M. S., Galal, H., Amr, S. & Heba, A. Environmental and Paleoclimatic Significance of Organic-Walled Microfossils (Pliocene-Holocene) From Assuit Area, Egypt. Egypt. Jour. Paleontol. 15, 207-247 (2015).
98	Massini, J. G. & Jacobs, B. F. The effects of volcanism on Oligocene-age plant communities from the Ethiopian Plateau, and implications for vegetational resilience in a heterogeneous landscape. Rev. Palaeobot. Palynology 164, 211-222 (2011).
99	Worobiec, G., Neumann, F. H., Worobiec, E., Nitz, V. & Hartkopf-Fröder, C. New fungal cephalothecoid-like fructifications from central European Neogene deposits. Fungal biology 121, 285-292 (2017).
100	Kovar-Eder, J. Early Oligocene plant diversity along the Upper Rhine Graben: the fossil flora of Rauenberg, Germany. Acta Palaeobot. 56, 329-440 (2016).
101	Oboh-Ikuenobe, F. E., Hoffmeister, A. P. & Chrisfield, R. A. Cyclical distribution of dispersed organic matter and dinocysts, ODP Site 959 (early Oligocene-early Miocene, Cote D'Ivoire-Ghana Transform Margin. Palynology 23, 87-96 (1999).
102	Van de Weerd, A. Palynology of some Upper Miocene and Pliocene formations in Greece. Geol. Jahrb., Reihe B. 48, 3-63 (1983).
103	Benda, L. Grundzuge einer pollenanalytischen Gliederung des Turkischen Jungertertiars. Beh. Geol. Jb. 113, 1-46. (1971).
104	Worobiec, G. & Worobiec, E. Epiphyllous fungi from the Oligocene shallow-marine deposits of the Krabbedalen Formation, Kap Brewster, central East Greenland. Acta Palaeobot. 53, 165-179 (2013).
105	Bennike, O. et al. A multi-proxy study of Pliocene sediments from Île de France, North-East Greenland. Palaeogeogr. Palaeoclimatol. Palaeoecol. 186, 1-23 (2002).
106	Worobiec, G. & Erdei, B. The first fossil record of the anamorphic genus Zygosporium Mont. from the Oligocene of Csolnok (N Hungary). Mycol. Prog. 22, 2 (2023).
107	Nagy, E. Palynological elaborations the Miocene later of the Mecsek Mountains. Ann. Inst. Geol. Public. Hung. 52, 287-537 (1969).
108	Rao, M. R. & Verma, P. Palynological investigation of Neogene (early Miocene) sediments of Mangalore basin, India: Palaeoenvironmental and palaeoclimatic implications. J. Geol. Soc. India 84, 55-67 (2014).
109	Kar, R. K. Palynological fossils from the Oligocene sediments and their biostratigraphy in the district of Kutch, western India. Palaeobotanist 26, 16-49 (1979).
110	Phadtare, N. R. Palaeoecologic significance of some fungi from the Miocene of Tanakpur (UP) India. Rev. Palaeobot. Palynology 59, 127-131 (1989).
111	Sahni, B. & Rao, H. S. A silicified flora from the intertrappean cherts round Sausar in the Deccan. Proc. Nat. Acad. Sci. India 13, 36-75 (1943).
112	Khan, M. A., Bera, S., Ghosh, R., Spicer, R. A. & Spicer, T. E. Leaf cuticular morphology of some angiosperm taxa from the Siwalik sediments (middle Miocene to lower Pleistocene) of Arunachal Pradesh, eastern Himalaya: Systematic and palaeoclimatic implications. Rev. Palaeobot. Palynology 214, 9-26 (2015).
113	Ambwani, K. Fungal remains from Neyveli Lignites, South India. J. Palaeosciences 31, 148-153 (1983).
114	Navale, G. K. B. Pollen and spore from Neyveli Lignite, South India. J. Palaeosciences 10, 87-90 (1961).
115	Thiergart, F. & Frantz, U. Some spores and pollen grains from the Tertiary browncoal of Neyveli. J. Palaeosciences 11, 43-45 (1962).
116	Krishnan, M. S. Geology of India and Burma (Higginbothams (Private) Ltd, Madras, 1968).
117	Lakhanpal, R. N. Tertiary floras of India and their bearing on the historial geology of the region. Taxon 19, 675-694 (1970).
118	Ramanujam, C. G. K. Palynology of the Miocene lignite from South Arcot District, Madras, India. Pollen et Spores 8, 149-203 (1966).
119	Navale, G. K. B. Some contribution to palaeobotany of Neyveli Lignite, South India. Palaeobotanist 20, 179-189 (1973).
120	Deb, U. On the age of the Neyveli Lignite, a palynological approach. Q. J. Geol. Min. Metall. Soc. Ind. 45, 23-38 (1973).
121	Venkatachala, B. S. Palynological evidence on the age of the Cuddalore Sandstone. Geophytology 3, 145-149 (1973).
122	Mukherjee, D. Facultative fungal remains from Miocene lignite coal of Neyveli Tamil Nadu, India. Int. J. Geol. Earth Environ. Sci. 2, 1-15 (2012).
123	Mandaokar, B. D. Palynology of the coal-bearing sediments in the Tikak Parbat formation from Jeypore colliery, Dilli Jeypore Coalfields, Assam, India. J. Palaeontol. Soc. Ind. 45, 173-185 (2000b).
124	Saxena, R. K. & Bhattacharyya, A. P. Palynology of the Siwalik sediments of Kala Amb-Nahan area in Sirmaur District, Himachal Pradesh. Palaeobotanist 35, 187-195 (1986).
125	More, S., Paruya, D. K., Taral, S., Chakraborty, T. & Bera, S. Depositional environment of Mio-Pliocene Siwalik sedimentary strata from the Darjeeling Himalayan Foothills, India: a palynological approach. PLoS One 11, e0150168 (2016).
126	Saxena, R. K. & Sarkar, S. Morphological study of Frasnacritetrus taugourdeau emend. From Tertiary sediments of Himachal Pradesh, India. Rev. Palaeobot. Palynology 46, 209-225 (1986).
127	Saxena, R. K. & Khare, S., Fungal remains from the Neyveli Formation of Tiruchirapalli District, Tamil Nadu, India. Geophytology 21, 37-43 (1992).
128	Singh, A., Misra, B. K., Singh, B. D. & Navale, G. K. B. The Neyveli lignite deposits (Cauvery basin), India: organic composition, age and depositional pattern. Int. J. Coal Geol. 21, 45-97 (1992).
129	Kumarasamy, D. & Elayaraja, M. Charcoalified wood of Hopenium pondicherriensis (Dipterocarpaceae) from Neyveli Lignite Formation. Int. Lett. Nat. Sci. 75, 36-40 (2019)
130	Saxena, R. K., Khare, S. Misra, N. K. Echimonoporoopollis, a new pollen genus from the Neyveli Formation of Jayamkonda Cholapuram well-12 Tiruchirapalli District, Tamil Nadu. J. Palaeosciences 39, 46-49 (1990).
131	Sarkar, S., Bhattacharya, A. P. & Singh, H. P. Palynology of middle Siwalik sediments (late Miocene) from Bagh Rao, Uttar Pradesh. J. Palaeosciences 42, 199-209 (1993).
132	Phadtare, N. R. & Kulkarni, A. R. Palynological assemblage of lignitic exposure of Ratnagiri district. Ind. Colloq. Micropaleontol. Stratigr. 10, 515-532 (1984).
133	Singh, S. K. & Chauhan, M. S. Fungal remains from the Neogene sediments of Mahuadanr Valley, Latehar District, Jharkhand, India and their palaeoclimatic significance. J. Palaeontol. Soc. Ind. 53, 73-81 (2008).
134	Hazra, T. et al. Latest Neogene monsoon of the Chotanagpur Plateau, eastern India, as revealed by fossil leaf architectural signatures. Palaeogeogr. Palaeoclimatol. Palaeoecol. 545, 109641 (2020).
135	Rao, M. R. Palynological investigation of the Sindhudurg Formation (Miocene) exposed at Kalviwadi, Sindhudurg District, Maharashtra, India. J. Palaeosciences 53, 123-135 (2004).
136	Paruya, D. K., Ghosh, R., Biswas, O., Bera, M. & Bera, S. Dispersed fungal remains from the Neogene Siwalik forest of sub-Himalayan Arunachal Pradesh, India and their palaeoenvironmental indicative values. J. Mycopathol, Res 55, 303-307 (2017).
137	Singh, H. P., Rao, M. R. & Saxena, R. K. Palynology of the Barail (Oligocene) and Surma (Lower Miocene) sediments exposed along Sonapur-Badarpur Road Section, Jaintia Hills (Meghalaya) and Cachar (Assam). Part-VII. Discussion. J. Palaeosciences 35, 331-341 (1986).
138	Singh, M. C., Kushwaha, R. A. S., Srivastava, G. & Mehrotra, R. C. Plant remains from the Laisong Formation of Manipur. J. Geol. Soc. Ind. 79, 287-294 (2012).
139	Mandaokar, B. D. Palynology and palaeoenvironment of the Bhuban formation (early Miocene) of Ramrikawn, near Aizawl, Mizoram, India. J. Palaeosciences 49, 317-324 (2000).
140	Biswas, A. & Mukhopadhyay, B. P. Signature of a paleogene submarine-fan from the Jenam Formation, Barail Group, Assam-Arakan orogen, northeastern India. J. Geol. Soc. Ind. 78, 510-522 (2011).
141	Singh, M. C., Kundal, P. & Kushwaha, R. A. S. Ichnology of Bhuban and Boka Bil Formations, Oligocene-Miocene Deposits of Manipur Western Hill, Northeast India. J. Geol. Soc. Ind. 76, 573-586 (2010).
142	Saxena R. K. & Misra, N. K. Palynological investigation of the Ratnagiri beds of Sindhu Durg district, Maharashtra. Palaeobotanist 38, 263–276 (1989).
143	Singh, Y. R., Singh, K. A. & Sarkar, S. Palaeoecological significance of a palynofloral assemblage from Surma Group (late Miocene) of Tamenglong area, Manipur, northeast India. J. Earth Syst. Sci. 128, 1-10 (2019).
144	Singh, Y. R., Li, J., Singh, B. P. & Guruaribam, V. Microforaminiferal linings from the upper part of the Upper Disang Formation at Gelmoul quarry, Churachandpur, Imphal valley and their bearing on palaeoenvironment. Curr. Sci. 105, 1223-1226 (2013).
145	Singh, Y. R., Sijagurumayum, U. & Guruaribam, V. Palaeoecology of the Upper Bhuban and Tipam Sediments of Mizoram, India-Palynological Evidence. Himal. Geol. 32, 57-62 (2011).
146	Singh, Y. R., Singh, B. P. & Li, J. in Petroleum geosciences: Indian contexts, (ed. Mukherjee, S.) Ch. 9 (Springer, 2015).
147	Gupta, A. Fungal fruiting bodies from Lower Tertiary sediments of Sirmaur district, Himachal Pradesh, India. Bot. J. Linn. Soc. 115, 247-259 (1994).
148	Ravikant, V., Wu, F. Y. & Ji, W. Q. U-Pb age and Hf isotopic constraints of detrital zircons from the Himalayan foreland Subathu sub-basin on the Tertiary palaeogeography of the Himalaya. Earth Planet. Sci. Lett. 304, 356-368 (2011).
149	Singh, Y. R., Dogra, N. N. & Rathore, A. Record of Palynomorphs from the upper Murree, Jammu, India. Himal. Geol. 30, 69-73 (2009).
150	Soman, K. Onshore Tertiary Sediments of Kerala. (Memoir Geological Society of India, Bangalore, 2001).
151	Reuter, M., Kern, A. K., Harzhauser, M., Kroh, A. & Piller, W. E. Global warming and South Indian monsoon rainfall—lessons from the Mid-Miocene. Gondwana Res. 23, 1172-1177 (2013).
152	Kar, R. K. & Bhattacharya, M. Palynology of Rajpardi lignite, Cambay Basin and Gujra Dam and Akri lignite, Kutch Basin. Palaeobotanist 39, 250-263 (1990).
153	Gadekar, D. R. Some aspects of diagenesis of the Broah Group of Tertiary sediments around Jhagadia, district Broach, Gujarat. J. geol. Soc. India 21, 440-445 (1980).
154	Varma, C. P. & Rawat M. S. A note on some diporate grains recovered from Tertiary horizons of India and their potential marker value. Grana 4, 130-139 (1963)
155	Mandal, J. & Vijaya. Oligocene-Miocene palynomorphs from subsurface sediments, West Bengal, India. Alcheringa 28, 493-503 (2004).
156	Kar, R. K., Singh, R. Y. & Sah, S. C. D. On some algal and fungal remains from the Tura Formation of Garo Hills, Assam. Palaeobotanist 19, 145-157 (1970).
157	Tripathi, S. K. M., Saxena, R. K. & Prasad, V. Palynological investigation of the tura formation (early Eocene) exposed along the tura-dalu road, west Garo Hills, Meghalaya, India. Palaeobotanist 49, 239–252 (2000).
158	Panwar, R., Thakur, O. P. & Dogra, N. N. Fungal Remains from the Subathu Formation of Dogadda, Uttarakhand, India. Open J. Geol. 10, 1198-1209 (2020).
159	Vishnu, A. et al. Occurrence of Phoma Sacc. in the phyllosphere of Neogene Siwalik forest of Arunachal sub-Himalaya and its palaeoecological implications. Fungal Biol. 123, 18-28 (2019).
160	Mandaokar, B. D. An interpretation of the palynology and palaeoecology of the early Miocene Dulte Formation, Mizoram, India. J. Palaeosciences 51, 113-121 (2002).
161	Mandaokar, B. D. & Saxena, R. K. Lithomucorites tripuraensis sp. nov.(Mucorales) from the Bhuban Formation (early Miocene) of Maharanicherra, Tripura, India. Geophytology 44, 25-29 (2014).
162	Rao, M. R. Palynology of the subsurface early Miocene sediments in Tiruvarur District, Tamil Nadu, India. J. Palaeosciences 58, 107-111 (2009).
163	Mandaokar, B. D. & Mukherjee, D. Palynological investigation of early Miocene sediments exposed at Panruti, Cuddalore District, Tamil Nadu, India. Int. J. Geol. Earth Sci. 2, 157-175 (2012).
164	Mandaokar, B. D. Palynological assemblage from early Miocene Bhuban Formation, Tripura (India): Age and palaeoenvironmental implications. Himal. Geol. 36, 23-32 (2015).
165	Kar, R. K. et al. Palynostratigraphical studies on subsurface Tertiary sediments in Upper Assam Basin, India. J. Palaeosciences 42, 183-198 (1994).
166	Kumar, M. et al. Palynostratigraphy of the subsurface sediments of Upper Assam basin, India. Geobios 34, 241-251 (2001).
167	Kar, R. K. Palynostratigraphy of the Tertiary sediments in north-east India with comments on the terminal Eocene events. J. Palaeosciences 49, 281-292 (2000).
168	Chandra, A. & Kumar, M. Palynology of the late Tertiary sediments (DSDP Site 218) in the Bengal Fan, Indian Ocean. Palaeobotanist 46, 51-69 (1997).
169	Venkatachala, B. & Rawat, M. Palynology of the Teritary sediments in the Cauvery basin. 2. Oligocene-Miocene palynoflora from the subsurface. J. Palaeosciences 20, 238–263 (1971).
170	Venkatachala, B. S. & Rawat, M. S. in Proceedings of the Seminar on Paleopalynology and Indian Stratigraphy (ed. Ghosh, A. K. et al.). Palynology of the Tertiary sediments in the Cauvery basin-1. Palaeocene-Eocene palyno flora from the subsurface (Botany Department, Calcutta, 1972).
171	Handique G. K. & Dutta, S. K. A study of the Surma-Tipam Groups of Upper Assam Valley, South of Brahmaputra. J. Palaeontol. Soc. Ind. 25, 42-52 (1980).
172	Khan, M. A., Bera, M. & Bera, S. A new meliolaceos foliicolous fungus from the Plio-Pleistocene of Arunachal Pradesh, eastern Himalaya. Rev. Palaeobot. Palynology 268, 55-64 (2019).
173	Kumar, G. Geology of Arunachal Pradesh. (Geological Society of India, Bangalore, 2013).
174	Rao, M. R. & Patnaik, R. Palynology of the late Pliocene sediments of Pinjor Formation, Haryana, India. J. Palaeosciences 50, 267-286 (2001).
175	Patnaik, R. Evolution of Rabbits and Hares: A palaeontological perspective. JPAS 1, 205-210 (1999).
176	Bera, M., Khan, M. A. & Bera, S. Two new species of Phomites Fritel from the phyllosphere of Siwalik forest of Arunachal sub-Himalaya. J. Mycopathol. Res. 56, 11-14 (2018).
177	Thakur, O. P., Dogra, N. N. & Sarkar, S. Palynofloral assemblage from the Upper Siwalik Rocks of Sirmaur District, Himachal Pradesh, India. Himal. Geol. 36, 161-167 (2015).
178	Saxena, R. K. & Singh H. P. Palynological investigations of the Upper Siwalik sediments exposed along Hoshiarpur-Una Road Section in Punjab and Himachal Pradesh, Geophytology 12, 287-306 (1982a).
179	Saxena, R. K. & Singh, H. P. Palynology of the Pinjor Formation (Upper Siwalik) exposed near Chandigarh, India. Palaeobotanist 30, 325-339 (1982b).
180	Rao, M. R. & Patnaik, P. Palynology of the late Pliocene sediments of Pinjor Formation, Haryana, India. Palaeobotanist 50, 267-286 (2001).
181	Kapoor, R., Singh, R. Y., Dogra, N. N. & Singh, Y. R. Palaeobotanical constraints on palaeoenvironmental and palaeoclimatic implications to Siwalik rocks of Nurpur region and Dharamsala Formation, Kangra District, Himachal Pradesh. Gondwana Geol. Mag. 6, 175-183 (2003).
182	Singh, H. P. & Sarkar, S. Palynological investigations of Ramshahr Well 1, Himachal Pradesh, India. Palaeobotanist 32, 91-112 (1984).
183	Dutta, S. K. & Singh, H. P. Palynostratigraphy of sedimentary formations in Arunachal Pradesh-1. Palynology of Siwalik rocks of the Lesser Himalayas, Kameng District. IV Int. Palynol. Conf., Lucknow 2, 617-626 (1980).
184	Srivastava, S. C. & Bhattacharya, A. P. Palynology in stratigraphy of Lesser Himalayan sedimentary sequences from Arunachal Pradesh, India. J. Palaeosciences 49, 371-384 (2000).
185	Jain, K. P. & Gupta, R. C. Some fungal remains from the Tertiaries of Kerala Coast. J. Palaeosciences 18, 177-182 (1969).
186	Carolin, N., Vadlamani, R. & Bajpai, S. Sr isotope numerical depositional age of Miocene marine strata (Quilon Formation), Kerala–Konkan Basin, India. J. Earth Syst. Sci. 131, 1-10 (2022)
187	Venkatachala, B. S., Kar, R. K. & Raza, S. Palynology of the Mesozoic sediments of Kutch, W. India. 10. Spores and pollen from Katrol exposures near Bhuj, Kutch district, Gujarat State. J. Palaeosciences 17, 184-207 (1969).
188	Kumar, A. & Takahashi, K. Palynology of the Tertiary sediments of southern Assam, India. Bull. Faculty of Liberal Arts, Nagasaki Univ. (Natural Science) 31, 515-659 (1991).
189	Raghumani Singh, Y. et al. Miocene palynology and geochemistry of the Upper Bhuban Formation at Chumukedima, Nagaland (India). Geol. J. 57, 847-862 (2022).
190	Ralte, V. Z., et al. Selachian fishes from Bhuban Formation, Surma Group, Aizawl, Mizoram. J. Geol. Soc. India 77, 328–348 (2011).
191	Kar, R. K. Palynological studies of the Barail Group (Oligocene) in the Type Area, Assam. J. Palaeosciences 38, 229-242 (1990).
192	Kar, R. Palynology of Miocene and Mio-Pliocene sediments of north-east India. J. Palynol. 26, 171-217 (1990).
193	Kar, R., Mandaokar, B. D. & Kar, R. K. Fungal taxa from the Miocene sediments of Mizoram, northeast India. Rev. Palaeobot. Palynology 158, 240-249 (2010).
194	Jain, K. P. & Kar, R. K. Palynology of Neogene Sediments around Quilon and Varkala, Kerala Coast, South India 1. Fungal remains. J. Palaeosciences 26, 105-118 (1979).
195	Bera, M. et al. Occurrence of foliicolous fungus Zygosporium Mont. (Zygosporiaceae) from the Mio-Pliocene of eastern Himalaya. Rev. Palaeobot. Palynology 309, 104803 (2023).
196	Mandal, A., Samajpati, N. & Bera, S. A new species of Meliolinites (fossil Meliolales) from the Neogene sediments of sub-Himalayan West Bengal, India. Nova Hedwig. 92, 435-440 (2011).
197	Mandaokar, B. D. Age and depositional environment of the Upper Bhuban Formation of Champhai area (Eastern Mizo hills) India - A palynological approach. J. Palaeosciences 53, 143-153 (2004).
198	Nandi, B. & Sinha, A. Validation of the Miocene Fungal Spore Mediaverrunites from Mizoram, India. Palynology 31, 95-100 (2007).
199	Mandaokar, B. D. Palynoflora from the Keifang Formation (early Miocene) Mizoram, India and its environmental significance. J. Palaeontol. Soc. Ind. 47, 77-83 (2002).
200	Mandaokar, B. D. & Mukherjee, D. Palynostratigraphy of the Cuddalore Formation (early Miocene) of Panruti, Tamil Nadu, India. J. Palaeontol. Soc. Ind. 59, 69-80 (2014).
201	Kar, R. K. & Saxena, R. K. Algal and fungal microfossils from Metanomadh Formation (Palaeocene), Kutch, India. Palaeobotanist 23, 1–15 (1976)
202	Saraswati, P., Khanolkar, S., Raju, D. S. N., Dutta, S. & Banerjee, S. Foraminiferal Biostratigraphy of Lignite Mines of Kutch, India: Age of Lignite and Fossil Vertebrates. J. Palaeogeogr. 3, 90-98 (2014).
203	Kumar, P. Fungal remains from the Miocene Quilon beds of Kerala State, south India. Rev. Palaeobot. Palynology 63, 13-28 (1990).
204	Varma, Y. N. R. Palynomorphs of ecological significance from Tonakkal Tertiary clays of Kerala state. Ind. J. Bot. 10, 163-168 (1987).
205	Singh, H. P., Saxena, R. K. & Rao, M. R. Palynology of the Barail (Oligocene) and Surma (Lower Miocene) sediments exposed along Sonapur-Badapur Road Section, Jaintia Hills (Meghalaya) and Cachar (Assam). Part II. Fungal remains. Palaeobotanist 35, 93-105 (1986).
206	Saxena, R. K. & Rao, M. R. Palynology of the Barail (Oligocene) and Surma (Lower Miocene) sediments exposed along Sonapur-Badarpur Road Section, Jaintia Hills (Meghalaya) and CachaI'(Assam)-Part I. Dinoflagellate cysts. J. Palaeontol. Soc. Ind. 29, 52-62 (1984).
207	Rao, M. R. & Singh, H. P. Palynology of the Barail (Oligocene) and Surma (Lower Miocene) sediments exposed along Sonapur-Badarpur Road Section, Jaintia Hills (Meghalaya) and Cachar (Assam). Part-III. Pteridophytic spores. J. Palaeosciences 35, 267-280 (1986).
208	Saxena, R. K., Rao, M. R. and Singh, H. P. Palynology of the Barail (Oligocene) and Surma (Lower Miocene) sediments exposed along Sonapur-Badarpur Road Section, Jaintia Hills (Meghalaya) and Cachar (Assam). Part-VI. Palynostratigraphic zonation. The Palaeobotanist 35, 150-158 (1986).
209	Saxena, R. K. & Tripathi, S. K. M. Lithostratigraphy of the Tertiary sediments exposed along Jowai-Badarpur road in Jaintia Hills (Meghalaya) and Cachar (Assam). J. Palaeosciences 30, 34-42 (1982).
210	Sulaeman, T. S. Late Tertiary Palynology of the Handil Field, Kutei Basin, East Kalimantan, Indonesia (University of Queensland, 1996).
211	Pampaloni, L. I resti organici nel disodile di Melilli, in Sicilia. Paleont. Ital. 8, 121-130 (1902).
212	Benesova, M. & Gregor, H.-J. Neue palynologische Untersuchungen zur Problematik der Plio-Pleistozan grenze am Sitrone-Fluss (Fidenza, Oberitalien). Documenta Naturae 84, 47-55 (1994).
213	Bertini, A. Pliocene climatic cycles and altitudinal forest development from 2.7 Ma in the Northern Apennines (Italy): Evidence from the pollen record of the Stirone section (∼ 5.1 to ∼ 2.2 Ma). Geobios 34, 253-265 (2001).
214	Sangheon, Y. Palynofossils from the early-middle Miocene deposits of Kachi-1 Well in Block II, Yellow Sea Basin, Korea. J. Palaeosciences 47, 116-133 (1998).
215	Trivedi, B. S. & Verma, C. L. Fungal remains from Tertiary Coal bed of Malaya. J. Palynology 5, 68-73 (1970).
216	Magallon‐Puebla, S. & Cevallos‐Ferriz, S. R. A fossil earthstar (Geasteraceae; Gasteromycetes) from the late Cenozoic of Puebla, Mexico. Am. J. Bot. 80, 1162-1167 (1993).
217	Alor, J. P. Geología y paleoambiente de la cantera Tlayúa, Tepexi de Rodríguez, Estado de Puebla. Rev. Mex. Cienc. Geol. 9, 156-169 (1990).
218	Heinrichs, J. et al. Lejeuneaceae (Marchantiophyta) from a species-rich taphocoenosis in Miocene Mexican amber, with a review of liverworts fossilised in amber. Rev. Palaeobot. Palynology 221, 59-70 (2015).
219	Solórzano-Kraemer, M. M. in Biodiversity of fossils in amber from the major world deposits (ed. Penney, D.) Mexican amber. (Siri Scientific Press, 2010).
220	Solórzano-Kraemer, M. M. Systematic, palaeoecology, and palaeobiogeography of the insect fauna from Mexican amber. Palaeontogr. Abt. A 282, 1–133 (2007).
221	Prasad, M., Rao, M. R. & Khare, E. G. Palynological investigation of the Lower Siwalik sediments (middle Miocene) exposed at Koilabas, western Nepal. Geophytology 40, 47-53 (2011).
222	Sarkar, S. & Corvinus, G. Palynofossils from the middle Siwalik sediments of Nepal with remarks on age and palaeoenvironment. J. Palaeontol. Soc. Ind. 55, 157 (2010).
223	Sarkar, S. Siwalik pollen succession from Surai Khola of western Nepal and its reflection on palaeoecology. J. Palaeosciences 38, 319-324 (1989).
224	Van Geel, B. & Aptroot, A. Fossil ascomycetes in Quaternary deposits. Nova Hedwigia 82, 313-330 (2006).
225	Van Geel, B., Coope, G. R. & Van Der Hammen, T. Palaeoecology and stratigraphy of the late glacial type section at Usselo (The Netherlands). Rev. Palaeobot. Palynology 60, 25-129 (1989).
226	Fraaye, R. H. B. & W Fraaye, M. W. Miocene bracket fungi (Basidiomycetes, Aphyllophorales) from the Netherlands. Meded. Werkgr. Tert. Kwart. Geol. 32, 27-33 (1995).
227	Bowen, F. E. Geology of Ohai coalfield (No. 51). RE Owen, Government printer (1964).
228	Bannister, J. M., Conran, J. G. & Lee, D. E. Life on the phylloplane: eocene epiphyllous fungi from Pikopiko Fossil Forest, Southland, New Zealand. N. Z. J. Bot. 54, 412-432 (2016).
229	Mildenhall, D. C. et al. Palynology of the early Miocene Foulden Maar, Otago, New Zealand: Diversity following destruction. Rev. Palaeobot. Palynology 204, 27-42 (2014).
230	Fox, B. et al. Atmospheric carbon dioxide as a driver for deglaciation during the Mi-1 event: new evidence from terrestrial Southern Hemisphere proxies. AGU Fall Meeting Abstracts 2011, PP13A-1806 (2011).
231	Lee, D. E., Bannister, J. M., Kaulfuss, U., Conran, J. G. & Lindqvist, J. K. in Geology & Genes IV (eds. Trewick, S., Hillier, N. & Cooper, R.) 28-30 (GSNZ Miscellaneous Publications, 2009).
232	Bankole, S. I. Palynology and stratigraphy of three deep wells in the Neogene Agbada Formation, Niger Delta, Nigeria. Implications for petroleum exploration and paleoecology. (University of Berlin, 2010).
233	Weber, K. J. & Daukoru, E. M. Petroleum geology of the Niger delta. Proc. 9th World Pet. Congre. Tokyo, Jpn. 2, 210-221 (1975).
234	Oboh, F. E. Multivariate statistical analyses of palynodebris from the middle Miocene of the Niger Delta and their environmental significance. Palaios 7, 559-573 (1992).
235	Oloto, I. N. 2014. Palynological Study of Igbomotoru-1 Well, Central Coastal Niger Delta, Nigeria. Int. J. Sci. Tech. Res. 3, 287-294 (2014).
236	Adebayo, O. F. 2013. Palynology of late Miocene to Pliocene Agbada Formation, Niger Delta basin, Nigeria. Elixir Geosci. 56, 13370-13373 (2013).
237	Duringer, P. et al. The first fossil fungus gardens of Isoptera: oldest evidence of symbiotic termite fungiculture (Miocene, Chad basin). Naturwissenschaften 93, 610-615 (2006).
238	Vignaud, P. et al. Geology and palaeontology of the Upper Miocene Toros-Menalla hominid locality, Chad. Nature 418, 152-155 (2002).
239	Umeji, O. P. Mid-Tertiary (late Eocene-early Miocene) lignites from Mpu Formation, Abakaliki Basin southwestern Nigeria. J. Min. Geol. 38, 111-118 (2002).
240	Durugbo, E. U. & Olayiwola, M. A. Palynological dating and palaeoenvironments of the M1 well, middle Miocene, Niger Delta, Nigeria. Palaeont. Afr. 52, 46-57 (2017).
241	Ajaegwu, N. E., Odoh, B. I., Akpunonu, E. O., Obiadi, I. I. & Anakwuba, E. K. Late Miocene to early Pliocene palynostratigraphy and palaeoenvironments of ANE-1 well, eastern Niger Delta, Nigeria. J. Min. Geol. 48, 31-43 (2012).
242	Soomro, S., Leghari, S. M., Lashari, R., Rajar, A. W. & Abbasi, Q. D. Fossil fungal spores from brown coal of Sonda, District Thatta, Sindh, Pakistan. Sindh Univ. Res. Jour. 42, 73-84 (2010).
243	Laghari, S., Soomro, S. & Dal, F. Trilete Spores Isolated From Sonda Coal Field District Thatta Sindh, Pakistan. Sindh. Univ. Res. J. (Sci.-Ser.) 43, 173-178 (2011).
244	Sahito, M. A., Nizamani, Z. A., Leghari, S. M. & Memon, A. Some algal and fungal remains from Lakhra coal, district Dadu, Sindh, Pakistan. Sindh. Uni. Res. J. (Sci.-Ser) 18, 69-74 (1986).
245	Sahito, M. A. & Nizamani, Z. A. Some winged (Bisaccate) pollen grains from Sonda coal deposits, district Thatta. Sindh. Univ. Res. J. (Sci.-Ser.) 20, 29-33 (1988).
246	Antoine, P. O. et al. Amber from western Amazonia reveals Neotropical diversity during the middle Miocene. Proc. Natl. Acad. Sci. U.S.A. 103,13595-13600 (2006).
247	O'Keefe, J. M. Fungal palynomorphs from the Miocene Heath Formation, Tumbes Province, Perú. Palynology 41, 309-326 (2017).
248	Engelhardt, D. W. & Wood, G. D. Palynology of the Heath Formation (Miocene) from the Progreso Basin, Peru. Report No. CONF-930306- (American Association of Petroleum Geologists, 1993).
249	Worobiec, E., Widera, M., Worobiec, G. & Kurdziel, B. Middle Miocene palynoflora from the Adamów lignite deposit, central Poland. Palynology 45, 59-71 (2021).
250	Worobiec, E., Widera, M. & Worobiec, G. Palaeoenvironment of the middle Miocene wetlands at Drzewce, Konin region, central Poland. Ann. Soc. Geol. Pol. 92 201-218 (2022).
251	Słodkowska, B. & Widera, M. Vegetation response to environmental changes based on palynological research on the middle Miocene lignite at the Jóźwin IIB open-cast mine (Konin region, central Poland). Ann. Soc. Geol. Pol. 91, 149-166 (2021).
252	Worobiec, G., Worobiec, E. & Widera, M. Middle Miocene wetland fungi from the Adamów Lignite Mine, central Poland. Historical Biology 34, 841-856 (2022).
253	Widera, M. et al. Palaeoenvironmental reconstruction of the Konin Basin (central Poland) during lignite accumulation linked to the Mid-Miocene Climate Optimum. Palaeogeogr. Palaeoclimatol. Palaeoecol. 568, 110307 (2021).
254	Ziembińska, M. & Niklewski, J. Stratigraphy and correlation of brown coal beds in the Ścinawa deposits on the basis of spore-pollen analysis. Biul. Inst. Geol. 202, 27-48 (1966).
255	Widera, M., Ćwikliński, W. & Karman, R. Cenozoic tectonic evolution of the Poznań-Oleśnica Fault Zone, central-western Poland. Acta Geol. Pol. 58, 455-471 (2008).
256	Worobiec, G. et al. 2022. Terrestrial-aquatic wood-inhabiting ascomycete Potamomyces from the Miocene of Poland. Acta Palaeontol. Pol. 67, 737-744 (2022).
257	Worobiec, E., Worobiec, G. & Gedl, P. Occurrence of fossil bamboo pollen and a fungal conidium of Tetraploa cf. aristata in Upper Miocene deposits of Józefina (Poland). Rev. Palaeobot. Palynology 157, 211-217 (2009).
258	Worobiec, E. Middle Miocene palynoflora of the Legnica lignite deposit complex, Lower Silesia, Poland. Acta Palaeobot. 49, 5-133 (2009).
259	Szulc, J. & Worobiec, E. Neogene karst sinkhole and its deposits from Górażdże Quarry, Upper Silesia-archive for palaeoenvironmental reconstructions. Annales Societatis Geologorum Poloniae 82, 371-385 (2012).
260	Worobiec, E. & Gedl, P. Spore-pollen and phytoplankton analysis of the Upper Miocene deposits from Józefina (Kraków-Silesia Upland, Poland). Geol. Q. 54, 41-54 (2010).
261	Lancucka-Srodoniowa, M. Macroscopic plant remains from the freshwater Miocene of the Nowy Sacz Basin (West Carpathians, Poland). Acta Palaeobot. 20, 3-117 (1991).
262	Spezzaferri, S., Coric, S., Hohenegger, J. & Rögl, F. Basin-scale paleobiogeography and paleoecology: an example from Karpatian (latest Burdigalian) benthic and planktonic foraminifera and calcareous nannofossils from the Central Paratethys. Geobios 35, 241-256 (2002).
263	Worobiec, G. & Worobiec, E. Lichenopeltella mizerniana sp. nov. from the upper Pliocene of Mizerna (southern Poland). Mycol. Prog. 19, 799-804 (2020).
264	Birkenmajer, K. & Worobiec, E. Pliocene freshwater pollen-bearing deposits in the Mizerna-Nowa borehole, West Carpathians, Poland. Geol. Q. 57, 73-88 (2013).
265	Worobiec, E. & Birkenmajer, K. Zapis palinologiczny środowiska plioceńskiego paleojeziora mizerniańskiego i jego okolic w osadach z wiercenia Mizerna-Nowa na Podhalu. Pieniny. Przyroda i Człowiek 13, 9-18 (2014).
266	Petrescu, J. Palaeobiologie de la foret Oligocene du no de la Roumanie, apres les etudes palinologiques. Proc. 3rd Int. Palynological Conf. 132-138 (1983).
267	Andreev, A. A. et al. Late Pliocene and early Pleistocene vegetation history of northeastern Russian Arctic inferred from the Lake El'gygytgyn pollen record. Clim. Past 10, 1017-1039 (2014).
268	O'Keefe, J. M., Hower, J. C., Finkelman, R. F., Drew, J. W. & Stucker, J. D. Petrographic, geochemical, and mycological aspects of Miocene coals from the Nováky and Handlová mining districts, Slovakia. Int. J. Coal Geol. 87, 268-281 (2011).
269	Keller, R. Beitrage zur Tertiarflora des Kantons St. Gallen: zweite Mitteilung. Ber. Thätigk. St. Gallischen Naturwiss. Ges. 35, 305-330 (1895).
270	Huang, T. C., Miocene Palynomorphs of Taiwan (VI) Miscellaneous Spores and Pollen Grains. Taiwania 26, 45-57 (1981).
271	Hao, X. D., Weng, C., Huang, C. Y. & Ouyang, X. H. Mid-late Miocene vegetation and environments in Southeast China: Insights from a marine palynological record in northwestern Taiwan. J. Asian Earth Sci. 138, 306-316 (2017).
272	Huang, C. Y., Yen, Y., Zhao, Q. & Lin, C. T. Cenozoic stratigraphy of Taiwan: Window into rifting, stratigraphy and paleoceanography of South China Sea. Chin. Sci. Bull. 57, 3130-3149 (2012).
273	Huang, C. Y. & Cheng, Y. M. Oligocene and Miocene planktic foraminiferal biostratigraphy of northern Taiwan. Proc. Geol. Soc. China 26, 21-56 (1983).
274	Lin, P. Y. The relation between geochemical characteristics and landslide in Hungtsaiping area, Nantou, Taiwan. (National Central University 2009).
275	Srivastava, V. & Ntomolo, S. J. Fungal remains and other microfossils form Neogene sediments of Pemba Island, Tanzania. Biol. Mem. 15, 1-6 (1989).
276	Songtham, W. et al. Tertiary basin evolution in northern Thailand: A palynological point of view. Nat. Hist. Bull. Siam Soc. 53, 17-32 (2005).
277	Benammi, M., Chaimanee, Y., Urrutia-Fucugauchi, J. & Jaeger, J. J. Magnetostratigraphic study of the continental sedimentary sequence of the Chiang Muan Basin, northern Thailand: implications for the age of the first Miocene hominoids from Thailand. Int. Geol. Rev. 46, 646-654 (2004).
278	Songtham, W., Ratanasthien, B., Mildenhall, D. C., Singharajwarapan, S. & Kandharosa, W. Oligocene-Miocene climatic changes in northern Thailand resulting from extrusion tectonics of Southeast Asian landmass. Sci. Asia 29, 221-233 (2003).
279	Ratanasthien, B. Problems of Neogene biostratigraphic correlation in Thailand and surrounding areas. Rev. Mex. Cienc. Geol. 19, 235-241 (2002).
280	Belay, G. Distribution and characteristics of petroleum source rocks in oil well IF 30 03s Ban Nong Yao Fang basin Northern Thailand. PhD Thesis, Chiang Mai University (1992).
281	Songtham, W., Ratanasthien, B., Mildenhall, D. C., Singharajwarapan, S. & Kandharosa, W. (2000). Palynological zones and their paleovegetations of Ban Pa Kha Coal Mine, Li Basin, Changwat Lamphun. Annual academic meeting of the Geological Survey Division 1-11 (2000).
282	Ediger, V. Ş. & Alişan, C. Tertiary fungal and algal palynomorph biostratigraphy of the northern Thrace basin, Turkey. Rev. Palaeobot. Palynology 58, 139-161 (1989).
283	Sakınç, M., Yaltırak, C. & Oktay, F. Y. Palaeogeographical evolution of the Thrace Neogene Basin and the Tethys–Paratethys relations at northwestern Turkey (Thrace). Palaeogeogr. Palaeoclimatol. Palaeoecol. 153, 17-40 (1999).
284	Sancay, R. H. The occurrence of Mediaverrunites in the Upper Miocene of the Black Sea, Turkey. Palynology 38, 28-37 (2014).
285	Sancay, R. H. Palynostratigraphic and palynofacies investigation of the Oligocene-Miocene units in the Kars-Erzurum-Muş sub-basins (Eastern Anatolia) (Middle East Technical University, 2005).
286	Ediger, V. S., Bati, Z. & Kozlu, H. Tortonian-Messinian palynomorphs from the easternmost Mediterranean region around Iskenderun, Turkey. Micropaleontology 42, 189-205 (1996).
287	Ediger, S. V. Paleopalynology of coal-bearing Miocene sedimentary rocks associated with volcanics of the Biga Peninsula (NW Turkey) and the effect of volcanism on vegetation. Neues Jahrb. Geol. Paläontol., Abh. 180, 259-277 (1990).
288	Akkiraz, M. S., Akgün, F., Utescher, T., Bruch, A. A. & Mosbrugger, V. Precipitation gradients during the Miocene in Western and Central Turkey as quantified from pollen data. Palaeogeogr. Palaeoclimatol. Palaeoecol. 304, 276-290 (2011).
289	Wilson, S. J. High resolution comparative palynostratigraphy and palaeoecology of Oligocene sequences in the terrestrial basins of the Western British Isles and the marine North Sea Basin. (University of Sheffield, 1996).
290	McLean, D. The nature, age and origin of the Flimston Clay, Pembrokeshire: palynological and mineralogical analyses. (University of Sheffield, 2002).
291	Jenkins, D. G., Boulter, M. C. & Ramsay, A. T. S. The Flimston Clay, Pembrokeshire, Wales: a probable late Oligocene lacustrine deposit. J. Micropalaeontol. 14, 66 (1995).
292	Head, M. J. Dinoflagellates, sporomorphs, and other palynomorphs from the Upper Pliocene St. Erth Beds of Cornwall, southwestern England. Memoir (The Paleontological Society) 31, 1-62 (1993).
293	Mitchell, G. F. The late Pliocene marine formation at St. Erth, Cornwall. Philos. Trans. R. Soc. B 266, 1-37 (1973).
294	Pound, M. J., O’Keefe, J. M., Otaño, N. B. N. & Riding, J. B. Three new Miocene fungal palynomorphs from the Brassington Formation, Derbyshire, UK. Palynology 43, 596-607 (2018).
295	Boulter, M. C. A survey of the Neogene flora from two Derbyshire pocket deposits. Mercian Geol. 4, 45-62 (1971).
296	Jarzen, D. M., Corbett, S. L. & Manchester, S. R. Palynology and paleoecology of the middle Miocene Alum Bluff flora, Liberty County, Florida, USA. Palynology 34, 261-286 (2010).
297	Dilcher, D. L. Epiphyllous fungi from Eocene deposits in western Tennessee, USA. Palaeontogr. Abt. B 116, 1-54 (1965).
298	Sheffy, M. V. & Dilcher, D. L. Morphology and taxonomy of fungal spores. Palaeontogr. Abt. B 133, 34–51 (1971)
299	Berry, E. W. Remarkable Fossil Fungi. Mycol. 8, 73–79 (1916).
300	Wolf, F. A. Disintegration of fungal spores. J. Elisha Mitchell Sci. Soc. 84, 328-332 (1968b).
301	White, J. M. & Ager, T. A. Palynology, paleoclimatology and correlation of middle Miocene beds from Porcupine River (locality 90-1), Alaska. Quat. Int. 22, 43-77 (1994).
302	O'Keefe, J. M. et al. Summer-Wet Hydrologic Cycle during the middle Miocene of the United States: New Evidence from Fossil Fungi. Research 7, 0481 (2024).
303	Kotthoff, U. et al. 2014. Late Eocene to middle Miocene (33 to 13 million years ago) vegetation and climate development on the North American Atlantic Coastal Plain (IODP Expedition 313, Site M0027). Clim. Past 10, 1523-1539 (2014).
304	Baghai, N. L. & Jorstad, R. B. Paleontology, paleoclimatology and paleoecology of the late middle Miocene Musselshell Creek flora, Clearwater County Idaho. A preliminary study of a new fossil flora. Palaios 10, 424-436 (1995).
305	O'Keefe, J., Hower, J., Hatch, R., Bartley, R. & Bartley, S. Fungal forms in Miocene Eel River coals: extraction across a rank suite. Abstracts of AASP-TPS Annual Meeting, Southampton (2011).
306	Davis, O. K. & Ellis, B. Early occurrence of sagebrush steppe, Miocene (12 Ma) on the Snake River Plain. Rev. Palaeobot. Palynology 160, 172-180 (2010).
307	Whitford, A. C. IV. On a new fossil fungus from the Nebraska Pliocene. Papers from the University Studies series (The University of Nebraska) 16, 181-183 (1914).
308	Coombs, M. C. Moropus merriami in the early Barstovian lower Snake Creek fauna of Nebraska, with comments on biogeography of North American Chalicotheres. Bull. Am. Mus. Nat. Hist. 285, 191-208 (2004).
309	Brown, R. W., 1940. A bracket fungus from the late Tertiary of southwestern Idaho. J. Wash. Acad. Sci. 30, 422-424 (1940).
310	Viney, M., Mustoe, G., Dillhoff, T. & Link, P. (2017). The Bruneau woodpile: A Miocene phosphatized fossil wood locality in southwestern Idaho, USA. Geosciences 7, 82 (2017).
311	Wingate, F. H. Palynology and age of the Elko Formation (Eocene) near Elko, Nevada, Palynology 7, 93-132 (1983).
312	Mata-García, L. B. Fossil fungi from the Miocene in the south of Monagas State (Venezuela) and their paleoecological implications. Preliminary results. Acta Bot. Venez. 27, 127-139 (2004).
